# Supplementary material for: Physical Therapists’ Attitudes and Beliefs Regarding Treatment for Knee Osteoarthritis
Source: J Clin Med. 2025 Oct 8;14(19):7095. doi: 10.3390/jcm14197095 (PMC12525563; doi:10.3390/jcm14197095)
Supplement: Supplementary file 1 [file jcm-14-07095-s001.zip]

Archive with 1 entries (1 files):
- jcm-3851119-supplementary.pdf
